# Supplementary material for: Re-Evaluation and Retrospective Comparison of Serum Neutralization Induced by Three Different Types of Inactivated SARS-CoV-2 Vaccines
Source: Vaccines (Basel). 2024 Oct 24;12(11):1204. doi: 10.3390/vaccines12111204 (PMC11598389; doi:10.3390/vaccines12111204)
Supplement: Supplementary file 1 [file vaccines-12-01204-s001.zip]

Archive with 1 entries (1 files):
- vaccines-3222532-supplementary.pdf
